# Supplementary material for: Effects of Proton Pump Inhibitors on Patient Survival in Patients Undergoing Maintenance Hemodialysis
Source: J Clin Med. 2023 Jul 18;12(14):4749. doi: 10.3390/jcm12144749 (PMC10381393; doi:10.3390/jcm12144749)
Supplement: Supplementary file 1 [file jcm-12-04749-s001.zip]

Archive with 1 entries (1 files):
- jcm-2442764-supplementary.pdf
